# Supplementary material for: A Machine Learning-Based Prediction Platform for P-Glycoprotein Modulators and Its Validation by Molecular Docking
Source: Cells. 2019 Oct 21;8(10):1286. doi: 10.3390/cells8101286 (PMC6829872; doi:10.3390/cells8101286)
Supplement: Supplementary file 1 [file cells-08-01286-s001.zip]

Archive with 2 entries (2 files):
- Supplementary Table S1 08-09-19.xlsx
- Supplementary Table S2 08-09-19.xlsx
