# Supplementary material for: A Machine Learning-Based Prediction Platform for P-Glycoprotein Modulators and Its Validation by Molecular Docking
Source: Cells. 2019 Oct 21;8(10):1286. doi: 10.3390/cells8101286 (PMC6829872; doi:10.3390/cells8101286)
Supplement: Supplementary file 1 [file cells-08-01286-s001.zip › Supplementary Table S1 08-09-19.xlsx]

## Sheet: Sheet1
Supplementary Table S1: Prediction of P-glycoprotein inhibitors identified by the random forest classification
algorithm using a P-gp modulator list of 493 compounds in the ChEMBL database. The results were validated
by determining the binding affinities using Autodock VINA.
Name	ChEMBL ID	Inhibitor probability	Class	VINA LBE mean	VINA LBE SD
KARAVOATE P	CHEMBL1641677	0.849	synthetic	-12.2	1.21244		117/493 (= 23.7%) natural products
TRIBENZOYLBALSAMINOL F	CHEMBL1928854	0.549	synthetic	-12.0333	0.896289
ELACRIDAR	CHEMBL396298	0.533	synthetic	-11.9667	0.057735
ZOSUQUIDAR	CHEMBL444172	0.513	synthetic	-11.9667	0.057735
LATILAGASCENES D	CHEMBL435917	0.566	synthetic	-11.7	2.17558e-15
DIHYDROCYTOCHALASIN B	CHEMBL2074735	0.513	synthetic	-11.3667	0.23094
JOLKINOATE I	CHEMBL2315618	0.593	synthetic	-11.3	2.17558e-15
KARAVOATE K	CHEMBL1641672	0.849	synthetic	-11.2667	0.493288
FANCHININ	CHEMBL176045	0.586	synthetic	-11.2333	0.208167
LATILAGASCENE I	CHEMBL511018	0.586	synthetic	-11.1667	0.057735
KARAVOATE L	CHEMBL1641673	0.766	synthetic	-11.1333	0.80829
3-METHYLCHOLANTHRENE	CHEMBL40583	0.788	synthetic	-11.1	0
LONAFARNIB	CHEMBL298734	0.567	synthetic	-11	0
KARAVOATE N	CHEMBL1641675	0.666	synthetic	-10.9333	0.057735
TARIQUIDAR	CHEMBL348475	0.619	synthetic	-10.9333	0.404145
PIMOZIDE	CHEMBL1423	0.517	synthetic	-10.9	0.1
KARAVOATE I	CHEMBL1641670	0.766	synthetic	-10.7667	0.057735
CRYPTOTANSHINONE	CHEMBL187460	0.663	natural	-10.7	2.17558e-15
JOLKINOL B	CHEMBL489265	0.577	synthetic	-10.7	2.17558e-15
ASTEMIZOLE	CHEMBL296419	0.617	synthetic	-10.6667	0.11547
METERGOLINE	CHEMBL19215	0.732	natural	-10.6	0
JOLKINOATE M	CHEMBL2311580	0.513	synthetic	-10.5667	0.288675
KARAVOATE H	CHEMBL1641669	0.849	synthetic	-10.5667	0.11547
EFONIDIPINE	CHEMBL2074922	0.619	synthetic	-10.5	0.52915
MIFEPRISTONE	CHEMBL1276308	0.677	natural	-10.5	0
TANSHINONE I	CHEMBL363535	0.688	natural	-10.4	0
CLOFAZIMINE	CHEMBL1292	0.55	synthetic	-10.3667	0.23094
DOLUTEGRAVIR	CHEMBL1229211	0.733	synthetic	-10.3667	0.057735
LATILAGASCENES F	CHEMBL224523	0.593	synthetic	-10.3333	0.057735
ETRAVIRINE	CHEMBL308954	0.554	synthetic	-10.3	0
BALSAMINOL C	CHEMBL1254762	0.797	synthetic	-10.2667	0.057735
DESLORATADINE	CHEMBL1172	0.75	synthetic	-10.2667	0.057735
INDINAVIR	CHEMBL115	0.519	synthetic	-10.2333	0.472582
BALSAMINOL E	CHEMBL1254849	0.797	synthetic	-10.2	0.34641
PROGESTERONE	CHEMBL103	0.963	natural	-10.2	0.173205
SIPHOLENOL J	CHEMBL563310	0.817	synthetic	-10.2	0
DESMETHYLAZELASTINE	CHEMBL2074921	0.732	synthetic	-10.1667	0.057735
RISPERIDONE	CHEMBL85	0.749	synthetic	-10.1667	0.152753
RITONAVIR	CHEMBL163	0.508	synthetic	-10.1333	0.11547
ESTRADIOL 17B GLUCURONIDE	CHEMBL1697724	0.655	synthetic	-10.1	0.1
EBASTINE	CHEMBL305660	0.597	synthetic	-10.0667	0.057735
JOLKINOATE K	CHEMBL2315620	0.713	synthetic	-10.0333	0.057735
PONASTERONE A	CHEMBL549789	0.563	synthetic	-10.0333	0.23094
SERTINDOLE	CHEMBL12713	0.662	synthetic	-10.0333	0.057735
6-hydroxyazelastine	CHEMBL2074877	0.732	synthetic	-10	0
PHENOXBENZIMID	CHEMBL224073	0.637	synthetic	-10	0
ZIPRASIDONE	CHEMBL708	0.649	synthetic	-9.96667	0.493288
CORTISONE	CHEMBL111861	0.838	natural	-9.93333	0.23094
LORATADINE	CHEMBL998	0.963	synthetic	-9.93333	0.11547
APAFANT	CHEMBL280164	0.633	synthetic	-9.9	0.1
APATINIB	CHEMBL3186534	0.783	synthetic	-9.9	0
BALSAMINOL F	CHEMBL1928849	0.797	synthetic	-9.9	0.1
DACRYHAINANSTERONE	CHEMBL2086401	0.663	synthetic	-9.9	0.264575
NAFOXIDINE	CHEMBL28211	0.797	synthetic	-9.9	0
BARDOXOLONE METHYL	CHEMBL1762621	0.617	synthetic	-9.86667	0.635085
o-Amsacrine	CHEMBL287889	0.654	synthetic	-9.86667	0.23094
SIPHOLENOL A	CHEMBL226093	0.717	natural	-9.86667	0.46188
KARAVOATE A	CHEMBL596251	0.717	synthetic	-9.86667	0.493288
LATILAGASCENE H	CHEMBL505927	0.586	synthetic	-9.86667	0.208167
ASIMADOLINE	CHEMBL1190199	0.503	synthetic	-9.83333	0.23094
AZELASTINE	CHEMBL639	0.732	synthetic	-9.8	0.1
RIMONABANT	CHEMBL111	0.833	synthetic	-9.8	0.1
KARAVILAGENIN E	CHEMBL1078077	0.797	synthetic	-9.76667	0.251661
TROLEANDOMYCIN	CHEMBL564085	0.55	natural	-9.76667	0.57735
2',4'-DIHYDROXYCHALCONE	CHEMBL105310	0.825	synthetic	-9.73333	1.41539
TETRAPHENYLPHOSPHONIUM	CHEMBL1182234	0.508	synthetic	-9.73333	0.152753
TERFENADINE	CHEMBL17157	0.597	synthetic	-9.73333	0.057735
CUCURBALSAMINOL A	CHEMBL1077876	0.697	synthetic	-9.7	0.173205
KARAVOATE E	CHEMBL611324	0.817	synthetic	-9.7	0.43589
FUMITREMORGIN	CHEMBL410316	0.963	synthetic	-9.7	0
SIPHOLENOL K	CHEMBL557043	0.817	synthetic	-9.7	0
DOMPERIDONE	CHEMBL219916	0.582	synthetic	-9.66667	0.23094
AXITINIB	CHEMBL1289926	0.708	synthetic	-9.66667	0.208167
KARAVOATE C	CHEMBL593010	0.717	synthetic	-9.66667	0.251661
LONCHOPHYLLOID A	CHEMBL465959	0.88	synthetic	-9.66667	0.404145
MILTIRONE	CHEMBL45830	0.98	natural	-9.66667	0.057735
VECURONIUM	CHEMBL1201219	0.717	natural	-9.66667	0.85049
EMETINE	CHEMBL50588	0.697	natural	-9.63333	0.152753
METHYL LUCIDENATE F	CHEMBL462240	0.797	synthetic	-9.63333	0.635085
SIMVASTATIN	CHEMBL1064	1	natural	-9.63333	0.11547
TAUROCHENODEOXYCHOLATE	CHEMBL185878	0.8	synthetic	-9.63333	0.152753
BRECANAVIR	CHEMBL206031	0.525	natural	-9.6	0.34641
ESTRONE	CHEMBL1405	0.963	natural	-9.6	0
FLUVALINATE	CHEMBL1164679	0.567	synthetic	-9.6	0.2
L-778123	CHEMBL279433	0.649	synthetic	-9.6	0
LONCHOPHYLLOID B	CHEMBL511202	0.88	synthetic	-9.6	0
BALSAMINOL D	CHEMBL1254848	0.697	synthetic	-9.56667	0.057735
BALSAMINAGENIN B	CHEMBL592981	0.617	natural	-9.56667	0.057735
FANGCHINOLINE	CHEMBL504256	0.586	natural	-9.56667	0.11547
FC726	CHEMBL1743357	0.619	synthetic	-9.56667	0.472582
AUSTOCYSTIN D	CHEMBL1966436	0.68	natural	-9.5	0
CAMPTOTHECIN	CHEMBL65	0.838	natural	-9.5	0
LOPINAVIR	CHEMBL729	0.519	synthetic	-9.5	0
NORETHINDRONE	CHEMBL1162	0.963	natural	-9.5	0
MEFLOQUINE	CHEMBL416956	0.562	synthetic	-9.46667	0.404145
TRYPROSTATIN A	CHEMBL289159	0.983	natural	-9.43333	0.11547
BETAMETHASONE	CHEMBL632	0.838	natural	-9.43333	0.288675
DEXAMETHASONE	CHEMBL384467	0.838	natural	-9.43333	0.288675
ETHINYL ESTRADIOL	CHEMBL691	0.863	natural	-9.43333	0.288675
PAROXETINE	CHEMBL490	0.832	synthetic	-9.43333	0.288675
AMITRIPTYLINE	CHEMBL629	1	synthetic	-9.4	0.519615
JOLKINOL D	CHEMBL2315610	0.78	synthetic	-9.4	0
SIPHOLENOL L	CHEMBL562568	0.717	synthetic	-9.4	1.15326
SIPHONELLINOL D	CHEMBL564467	0.733	synthetic	-9.4	0.360555
TEBUFENOZIDE	CHEMBL226968	1	synthetic	-9.4	0
ARIPIPRAZOLE	CHEMBL1112	0.742	synthetic	-9.36667	0.378594
ESULATIN I	CHEMBL1812475	0.575	synthetic	-9.36667	0.11547
HALOPERIDOL	CHEMBL54	0.849	synthetic	-9.36667	0.11547
CUCURBALSAMINOL C	CHEMBL1641678	0.517	synthetic	-9.36667	0.288675
BALSAMINAGENIN A	CHEMBL596459	0.697	natural	-9.33333	0.80829
KARAVELAGENIN C	CHEMBL596244	0.797	synthetic	-9.33333	0.11547
ESTRIOL	CHEMBL193482	0.913	natural	-9.3	0
AMSACRINE	CHEMBL43	0.654	synthetic	-9.3	0.264575
EUPHOSALICIN	CHEMBL1812481	0.592	natural	-9.3	0.173205
E-FLUPENTIXOL	CHEMBL42055	0.842	synthetic	-9.26667	0.11547
KARAVOATE D	CHEMBL611323	0.869	synthetic	-9.26667	0.757188
TAUROLITHOCHOLIC ACID	CHEMBL408701	0.733	synthetic	-9.26667	0.057735
ATORVASTATIN LACTONE	CHEMBL333687	0.613	synthetic	-9.26667	0.208167
DARUNAVIR	CHEMBL1323	0.533	natural	-9.26667	0.378594
PERVILLEINE F	CHEMBL485486	0.653	synthetic	-9.26667	0.11547
ALPHA-NAPHTHOFLAVONE	CHEMBL283196	0.688	natural	-9.23333	0.11547
ATORVASTATIN	CHEMBL1487	0.633	synthetic	-9.23333	0.251661
ESTRADIOL	CHEMBL135	0.963	natural	-9.23333	0.057735
ESTRAMUSTINE	CHEMBL1575	0.797	natural	-9.23333	0.152753
JOLKINOATE G	CHEMBL2315617	0.633	synthetic	-9.23333	0.057735
(-)-ANTOFINE	CHEMBL228286	0.57	natural	-9.2	0
MEBENDAZOLE	CHEMBL685	0.654	synthetic	-9.2	0.1
DIHYDRO-12-HYDROXY-2,2-DIMETHYL-2H,6H-PYRANO[3,2-B]XANTHEN-6-ONE	CHEMBL2387036	0.863	synthetic	-9.16667	0.057735
DONEPEZIL	CHEMBL502	0.903	synthetic	-9.16667	0.152753
ELETRIPTAN	CHEMBL1510	0.632	synthetic	-9.16667	0.450925
LOVASTATIN	CHEMBL503	1	natural	-9.16667	0.208167
2-ACETYLAMINOFLUORENE	CHEMBL311469	0.905	synthetic	-9.13333	0.057735
BALSAMINAPENTAOL A	CHEMBL1078341	0.617	natural	-9.13333	0.550757
DOXEPIN	CHEMBL1628227	1	synthetic	-9.13333	0.46188
ECDYSONE	CHEMBL549300	0.883	natural	-9.13333	0.907377
CHOLESTEROL	CHEMBL112570	0.963	natural	-9.1	0.43589
BALSAMINOL B	CHEMBL1078437	0.617	synthetic	-9.1	0
JOLKINOATE E	CHEMBL2315615	0.733	synthetic	-9.1	0
SIPHONELLINOL E	CHEMBL554939	0.733	synthetic	-9.1	0.7
SULFINPYRAZONE	CHEMBL832	0.508	synthetic	-9.1	0
YOHIMBINE	CHEMBL15245	0.632	natural	-9.1	0
LOMERIZINE	CHEMBL29188	0.613	synthetic	-9.06667	0.251661
MK-571	CHEMBL15177	0.633	synthetic	-9.06667	0.251661
EUPHODENDROPHANE B	CHEMBL1821793	0.575	natural	-9.06667	0.680686
20-HYDROXYECDYSONE	CHEMBL224128	0.6	natural	-9.03333	1.36504
BALSAMINOL A	CHEMBL1078436	0.797	synthetic	-9.03333	0.11547
BETA-SITOSTEROL	CHEMBL221542	0.983	natural	-9.03333	0.057735
PREGNENOLONE CARBONITRILE	CHEMBL1400945	0.963	synthetic	-9.03333	0.46188
FENTANYL	CHEMBL596	1	synthetic	-9	0
TRETINOIN	CHEMBL38	0.98	natural	-9	0
FLESINOXAN	CHEMBL1742477	0.604	synthetic	-8.96667	0.208167
RAMOSETRON	CHEMBL1643895	0.675	synthetic	-8.96667	0.11547
TEMOCAPRILAT	CHEMBL300841	0.562	synthetic	-8.96667	0.152753
LOSARTAN	CHEMBL191	0.549	synthetic	-8.93333	0.550757
METHOXYFENOZIDE	CHEMBL55772	0.9	synthetic	-8.93333	0.23094
CARBAMAZEPINE	CHEMBL108	0.605	synthetic	-8.93333	0.057735
ESULATIN K	CHEMBL1811926	0.592	synthetic	-8.9	0
MIDAZOLAM	CHEMBL655	0.588	synthetic	-8.9	0
RUBROSTERONE	CHEMBL2087163	0.763	synthetic	-8.9	0
TAMOLARIZINE	CHEMBL2074664	0.525	synthetic	-8.9	0.1
CILAZAPRILAT	CHEMBL2104578	0.624	synthetic	-8.86667	0.351188
NEFAZODONE	CHEMBL623	0.662	synthetic	-8.86667	0.11547
TAUROCHOLATE	CHEMBL224867	0.633	natural	-8.86667	0.472582
JOLKINOATE D	CHEMBL2315614	0.686	synthetic	-8.83333	0.152753
PROTRIPTYLINE	CHEMBL668	0.967	synthetic	-8.83333	0.057735
BAICALEIN	CHEMBL8260	0.805	natural	-8.8	0
CHRYSIN	CHEMBL117	0.805	natural	-8.8	0
OROXYLIN A	CHEMBL183513	0.755	natural	-8.8	0
TEBERNINE B	CHEMBL562793	0.65	synthetic	-8.8	0
AZIDOPINE	CHEMBL1993397	0.533	synthetic	-8.8	0.1
CURCUMIN	CHEMBL116438	0.9	natural	-8.8	0.2
BERGAMOTTIN	CHEMBL1078442	0.9	natural	-8.76667	0.208167
GENISTEIN	CHEMBL44	0.68	natural	-8.76667	0.057735
KARAVOATE B	CHEMBL592922	0.617	synthetic	-8.76667	1.05987
BUSPIRONE	CHEMBL49	0.624	synthetic	-8.76667	0.11547
JOLKINODIOL	CHEMBL2315622	0.68	synthetic	-8.76667	0.23094
7-HYDROXYFLAVONE	CHEMBL276915	0.805	synthetic	-8.73333	0.288675
JOLKINOATE A	CHEMBL2315611	0.68	synthetic	-8.73333	0.288675
METHYLPREDNISOLONE	CHEMBL650	0.838	natural	-8.73333	0.665833
PIPERINE	CHEMBL43185	0.88	natural	-8.73333	0.057735
TABERNINE A	CHEMBL555046	0.85	synthetic	-8.7	0.173205
TACROLIMUS	CHEMBL269732	0.694	natural	-8.7	1.21244
TENIVASTATIN	CHEMBL1201391	0.933	natural	-8.7	0.264575
TRIFLUOPERAZINE	CHEMBL422	0.829	synthetic	-8.7	0.1
ESULATIN M	CHEMBL1812478	0.633	synthetic	-8.7	0.953939
JOLKINOATE F	CHEMBL2315616	0.733	synthetic	-8.7	0
Paroxetine-M	CHEMBL2074678	0.849	synthetic	-8.7	0
SIROLIMUS	CHEMBL413	0.711	natural	-8.7	0
TUCKEYANOL A	CHEMBL505098	0.575	synthetic	-8.7	0
TAXUYUNNANINE C	CHEMBL436993	0.7	synthetic	-8.66667	0.23094
AFIMOXIFENE	CHEMBL489	0.8	synthetic	-8.66667	0.305505
JOLKINOATE C	CHEMBL2315613	0.713	synthetic	-8.66667	0.057735
TAMOXIFEN	CHEMBL83	0.9	synthetic	-8.66667	0.11547
TESTOSTERONE	CHEMBL386630	0.963	natural	-8.66667	0.11547
METHOTREXATE	CHEMBL34259	0.562	natural	-8.63333	0.351188
JOLKINOATE B	CHEMBL2315612	0.68	synthetic	-8.63333	0.057735
YUNNANXANE	CHEMBL245750	0.533	natural	-8.63333	0.750555
DEHYDROOOPODIN	CHEMBL399290	0.98	synthetic	-8.6	0.3
ALPHA-HYDROXY-MIDAZOLAM	CHEMBL1188	0.688	synthetic	-8.6	0
CORTICOSTERONE	CHEMBL110739	0.863	natural	-8.6	0.1
CORTODOXONE	CHEMBL253144	0.863	natural	-8.6	0.264575
MORIN PENTAPROPYL ETHER	CHEMBL2075015	0.713	synthetic	-8.6	0
OMEPRAZOLE	CHEMBL1503	0.649	synthetic	-8.6	0
REPAGLINIDE	CHEMBL1272	0.813	synthetic	-8.6	0.173205
PREDNISONE	CHEMBL635	0.838	natural	-8.56667	0.305505
PONGAMOL	CHEMBL458131	0.725	natural	-8.56667	0.11547
AMPRENAVIR	CHEMBL116	0.633	synthetic	-8.56667	0.152753
PREDNISOLONE	CHEMBL131	0.838	natural	-8.53333	0.635085
SERTRALINE	CHEMBL809	0.967	synthetic	-8.53333	0.11547
OLIGOMYCIN	CHEMBL1255855	0.594	natural	-8.5	0.519615
ALSTOLUCINE A	CHEMBL1651099	0.549	synthetic	-8.5	0.173205
DIETHYLSTILBESTROL	CHEMBL411	0.8	synthetic	-8.5	0
ERGONOVINE	CHEMBL119443	0.607	natural	-8.5	0.1
FLAVONE	CHEMBL275638	0.905	natural	-8.5	0
ICARITIN	CHEMBL498485	0.9	natural	-8.5	0.1
MIBEFRADIL	CHEMBL45816	0.533	synthetic	-8.5	0
STROBOPININ-7-METHYLETHER	CHEMBL1685067	0.88	synthetic	-8.5	0
DESOXYCORTICOSTERONE	CHEMBL1498	0.863	synthetic	-8.46667	0.351188
ENDOXIFEN	CHEMBL1093458	0.8	synthetic	-8.46667	0.057735
FLUPHENAZINE	CHEMBL726	0.762	synthetic	-8.46667	0.057735
HYDROCORTISONE	CHEMBL389621	0.838	natural	-8.46667	0.23094
PRAVASTATIN	CHEMBL1144	0.9	natural	-8.46667	0.152753
TRAZODONE	CHEMBL621	0.829	synthetic	-8.46667	0.11547
TRIACETYLBALSAMINOL F	CHEMBL1928853	0.669	synthetic	-8.43333	0.11547
INDOMETHACIN	CHEMBL6	0.725	synthetic	-8.43333	0.057735
6-METHOXYFLAVONE	CHEMBL137586	0.805	synthetic	-8.4	0
ALDOSTERONE	CHEMBL273453	0.738	natural	-8.4	0.173205
CARVEDILOL	CHEMBL723	0.632	synthetic	-8.4	0.34641
CLOZAPINE	CHEMBL42	0.712	synthetic	-8.4	0.173205
DESMETHYLSERTRALINE	CHEMBL40733	0.892	synthetic	-8.4	0
DILTIAZEM	CHEMBL23	0.849	synthetic	-8.4	0
NORDAZEPAM	CHEMBL523	0.805	synthetic	-8.4	0.1
STANOLONE	CHEMBL27769	0.963	natural	-8.4	0
7,3',4'-Trimethoxyflavone	CHEMBL13473	0.9	synthetic	-8.36667	0.057735
CILAZAPRIL	CHEMBL515606	0.824	synthetic	-8.36667	0.321455
DEXVERAPAMIL	CHEMBL197	0.762	synthetic	-8.36667	0.152753
DESMETHYL TAMOXIFEN	CHEMBL1743350	0.9	synthetic	-8.33333	0.057735
ERLOTINIB	CHEMBL553	0.8	synthetic	-8.33333	0.057735
HAPALOSIN	CHEMBL269137	0.813	natural	-8.33333	0.057735
TOREMIFENE	CHEMBL1655	0.9	synthetic	-8.33333	0.288675
KAEMPFEROL	CHEMBL150	0.63	natural	-8.33333	0.321455
MEVINOLINIC ACID	CHEMBL1201373	0.933	synthetic	-8.3	0.2
PENTOSALEN	CHEMBL453805	0.825	synthetic	-8.3	0.1
TECHTOCHRYSIN	CHEMBL164841	0.805	synthetic	-8.3	0
3',4'-DIMETHOXYFLAVONE	CHEMBL91153	0.825	synthetic	-8.3	0.34641
DELAPRIL	CHEMBL589583	0.737	synthetic	-8.3	0.264575
DIHYDROKAEMPFEROL	CHEMBL9323	0.805	synthetic	-8.3	0.360555
DROLOXIFENE	CHEMBL487	0.9	synthetic	-8.3	0.173205
SAKURANETIN	CHEMBL448297	0.83	natural	-8.3	0.173205
6beta-hydroxytestosterone	CHEMBL2074878	0.863	synthetic	-8.26667	0.11547
QUINIDINE	CHEMBL1294	0.903	natural	-8.26667	0.057735
QUININE	CHEMBL170	0.87	natural	-8.26667	0.057735
VERAPAMIL	CHEMBL6966	0.762	synthetic	-8.26667	0.11547
NARINGENIN	CHEMBL9352	0.88	natural	-8.23333	0.23094
2'-HYDROXYCHALCONE	CHEMBL32147	0.925	synthetic	-8.23333	0.057735
GEPIRONE HYDROCHLORIDE	CHEMBL1204187	0.524	synthetic	-8.23333	0.208167
PANTOPRAZOLE	CHEMBL1502	0.662	synthetic	-8.23333	0.057735
DIAZEPAM	CHEMBL12	0.705	synthetic	-8.2	0.264575
DIMETHYLCRYPTOSTROBIN	CHEMBL1685068	0.88	synthetic	-8.2	0.1
LUTEOLIN	CHEMBL151	0.655	natural	-8.2	0.264575
PRAZOSIN	CHEMBL2	0.562	synthetic	-8.2	0.2
APIGENIN	CHEMBL28	0.705	natural	-8.2	0.2
BMS-387032	CHEMBL296468	0.749	synthetic	-8.2	0
LANSOPRAZOLE	CHEMBL480	0.662	synthetic	-8.2	0.1
NITRAZEPAM	CHEMBL13209	0.78	synthetic	-8.2	0
PHENOXIMID	CHEMBL387723	0.537	synthetic	-8.2	0
STIPIAMIDE MONOMER	CHEMBL2074905	0.619	synthetic	-8.2	0.1
QUERCETIN PENTAPROPYL ETHER	CHEMBL2075025	0.813	synthetic	-8.16667	0.23094
FLAVONOL	CHEMBL294009	0.805	natural	-8.16667	0.493288
GALANGIN	CHEMBL309490	0.705	natural	-8.16667	0.378594
KARAVOATE F	CHEMBL1641668	0.869	synthetic	-8.16667	0.208167
PHELLOPTERIN	CHEMBL452751	0.9	natural	-8.16667	0.057735
POLYCHLORINATED BIPHENYL 126	CHEMBL342696	0.825	synthetic	-8.16667	0.057735
AZITHROMYCIN	CHEMBL529	0.55	natural	-8.1	0
BIOCHANIN	CHEMBL131921	0.73	natural	-8.1	0.1
OLANZAPINE	CHEMBL715	0.632	synthetic	-8.1	0
PHENYTOIN	CHEMBL16	0.8	synthetic	-8.1	0
Strobochrysin-dimethylether	CHEMBL1685069	0.88	synthetic	-8.1	0.264575
TRIMETHYLAPIGENIN	CHEMBL1087720	0.9	natural	-8.1	0
BIPERIDEN	CHEMBL1101	0.983	synthetic	-8.06667	0.057735
CHLORPROTHIXENE	CHEMBL908	1	synthetic	-8.06667	0.64291
FLURAZEPAM	CHEMBL968	0.849	synthetic	-8.06667	0.057735
ALFENTANIL	CHEMBL634	0.562	synthetic	-8.06667	0.057735
DOLASTATIN-10	CHEMBL39541	0.519	synthetic	-8.06667	0.11547
ENALAPRIL	CHEMBL578	0.724	synthetic	-8.06667	0.152753
CODEINE	CHEMBL485	0.57	natural	-8.03333	0.251661
KAEMPFERIDE	CHEMBL40919	0.73	synthetic	-8.03333	0.23094
NATEGLINIDE	CHEMBL783	0.9	synthetic	-8.03333	0.208167
SINENSETIN	CHEMBL226507	0.7	natural	-8.03333	0.057735
CLOTRIMAZOLE	CHEMBL104	0.608	synthetic	-8	0.519615
ESULATIN B	CHEMBL311751	0.575	synthetic	-8	0.173205
MAPROTILINE	CHEMBL21731	0.95	synthetic	-8	0
MORIN	CHEMBL28626	0.505	natural	-8	0.1
QUERCETIN	CHEMBL50	0.505	natural	-7.96667	0.057735
PENTAMETHYLQUERCETIN	CHEMBL19032	0.7	synthetic	-7.93333	0.321455
PROCHLORPERAZINE	CHEMBL728	0.812	synthetic	-7.93333	0.152753
RETUSIN	CHEMBL77966	0.7	natural	-7.93333	0.208167
Atemoyacin-B	CHEMBL2074838	0.786	synthetic	-7.9	0.2
DEXTROMETHORPHAN	CHEMBL52440	0.95	synthetic	-7.9	1.08779e-15
TANGERETIN	CHEMBL73930	0.7	natural	-7.9	0.1
AYANIN	CHEMBL74898	0.7	synthetic	-7.9	0.1
BEPRIDIL	CHEMBL1008	1	synthetic	-7.9	0.173205
LISINOPRIL	CHEMBL1237	0.804	synthetic	-7.9	0.2
N-Norgallopamil	CHEMBL2074971	0.633	synthetic	-7.9	0.1
TERRACINOLIDE J	CHEMBL2074672	0.592	synthetic	-7.9	0.52915
ENDOSULFAN	CHEMBL194399	0.513	synthetic	-7.86667	0.351188
NORVERAPAMIL	CHEMBL1298	0.662	synthetic	-7.86667	0.351188
OSTHENOL	CHEMBL350475	0.825	synthetic	-7.86667	0.23094
QUETIAPINE	CHEMBL716	0.732	synthetic	-7.86667	0.208167
QUINACRINE	CHEMBL7568	0.629	synthetic	-7.86667	0.152753
TALINOLOL	CHEMBL152067	0.749	synthetic	-7.86667	0.208167
ESULATIN D	CHEMBL79487	0.575	synthetic	-7.83333	0.288675
MICONAZOLE	CHEMBL91	0.754	synthetic	-7.83333	0.057735
METOCHALCONE	CHEMBL36584	0.9	synthetic	-7.8	0.1
alpha-naphthylisocyanate	CHEMBL2074791	0.805	synthetic	-7.8	0.1
FLUOXETINE	CHEMBL41	0.849	synthetic	-7.8	0
QUERCETIN PENTAMETHYL ETHER	CHEMBL2075026	0.9	synthetic	-7.8	0.1
3,4-DIHYDROXYXANTHONE	CHEMBL446323	0.805	synthetic	-7.76667	0.11547
FLAVOKAWAIN A	CHEMBL243829	0.9	synthetic	-7.76667	0.057735
PENDULETIN	CHEMBL165509	0.58	synthetic	-7.76667	0.057735
RESVERATROL	CHEMBL165	0.825	natural	-7.76667	0.152753
CERIVASTATIN	CHEMBL1477	0.713	synthetic	-7.76667	0.416333
AMIODARONE	CHEMBL633	0.662	synthetic	-7.73333	0.550757
MORIN PENTAMETHYL ETHER	CHEMBL2075017	0.7	synthetic	-7.73333	0.11547
NOBILETIN	CHEMBL76447	0.7	natural	-7.73333	0.057735
PHLORETIN	CHEMBL45068	0.9	natural	-7.73333	0.057735
TRIFLUPROMAZINE	CHEMBL570	0.729	synthetic	-7.73333	0.057735
APRINDINE	CHEMBL1213033	1	synthetic	-7.7	0.360555
CEVIPABULIN	CHEMBL1182714	0.595	synthetic	-7.7	0.264575
NORFLUOXETINE	CHEMBL1494	0.849	natural	-7.7	0.2
PTEROSTILBENE	CHEMBL83527	0.925	natural	-7.7	0
TACRINE	CHEMBL95	0.792	synthetic	-7.7	0
5-HYDROXY PROPAFENONE	CHEMBL1264	0.749	synthetic	-7.66667	0.321455
AUREOBASIDIN A	CHEMBL1793802	0.711	natural	-7.66667	0.057735
CITALOPRAM	CHEMBL549	0.92	synthetic	-7.66667	0.057735
DICLOFENAC	CHEMBL139	0.825	synthetic	-7.66667	0.11547
FLUMAZENIL	CHEMBL407	0.68	synthetic	-7.66667	0.057735
QUERCETIN PENTAALLYL ETHER	CHEMBL2074998	0.913	synthetic	-7.66667	0.11547
QUERCETIN PENTAETHYL ETHER	CHEMBL2074997	1	synthetic	-7.66667	0.305505
TIAMULIN	CHEMBL498466	0.553	synthetic	-7.66667	0.152753
PROPAFENONE	CHEMBL631	0.82	synthetic	-7.63333	0.152753
TRIMIPRAMINE	CHEMBL644	0.8	synthetic	-7.63333	0.11547
TRISMETHOXYRESVERATROL	CHEMBL296411	1	synthetic	-7.63333	0.11547
DESMETHYLCITALOPRAM	CHEMBL2074679	0.92	synthetic	-7.6	0.1
NILVADIPINE	CHEMBL517427	0.533	synthetic	-7.6	0.1
ZIMELDINE	CHEMBL37744	0.925	synthetic	-7.6	0.173205
FELODIPINE	CHEMBL1480	0.6	synthetic	-7.6	1.08779e-15
CLOMIPRAMINE	CHEMBL415	0.8	synthetic	-7.56667	0.23094
(-)-PROPANOLOL	CHEMBL452861	0.9	synthetic	-7.53333	0.057735
ABACAVIR	CHEMBL1380	0.574	synthetic	-7.53333	0.11547
MORIN PENTAALLYL ETHER	CHEMBL2075024	0.713	synthetic	-7.53333	0.152753
NADOLOL	CHEMBL649	0.824	synthetic	-7.53333	0.11547
PERINDOPRIL	CHEMBL1581	0.824	synthetic	-7.53333	0.057735
TEBERNINE C	CHEMBL550999	0.692	synthetic	-7.53333	0.11547
DESIPRAMINE	CHEMBL72	1	synthetic	-7.5	0
MORIN PENTAETHYL ETHER	CHEMBL73648	0.8	synthetic	-7.5	0.34641
SCOPOLAMINE	CHEMBL1187846	0.707	natural	-7.5	0.1
(S)-VERAPAMIL	CHEMBL36148	0.762	synthetic	-7.46667	0.208167
COMBRETASTATIN A4	CHEMBL67	0.9	natural	-7.46667	0.23094
NITRENDIPINE	CHEMBL475534	0.7	synthetic	-7.46667	0.11547
OSTHOLE	CHEMBL52229	0.9	natural	-7.43333	0.152753
TERRACINOLIDE C	CHEMBL2074670	0.517	synthetic	-7.43333	0.862168
DEXPROPRANOLOL	CHEMBL275742	0.9	synthetic	-7.4	0.173205
IMIPRAMINE	CHEMBL11	1	synthetic	-7.4	0.1
1-NAPHTHYLISOTHIOCYANATE	CHEMBL1381098	0.805	synthetic	-7.36667	0.152753
BERGAPTEN	CHEMBL24171	0.78	natural	-7.36667	0.057735
DEBRISOQUIN	CHEMBL169901	0.7	synthetic	-7.36667	0.057735
ESULATIN A	CHEMBL312414	0.592	synthetic	-7.33333	1.32035
NISOLDIPINE	CHEMBL1726	0.7	synthetic	-7.33333	0.251661
PROPRANOLOL	CHEMBL27	0.9	synthetic	-7.33333	0.152753
CHLORPHENIRAMINE	CHEMBL505	1	synthetic	-7.3	0
ESULATIN L	CHEMBL1812477	0.575	synthetic	-7.26667	1.33167
GALLOPAMIL	CHEMBL51149	0.533	synthetic	-7.26667	0.305505
IBUPROFEN	CHEMBL521	1	synthetic	-7.26667	0.208167
PAFENOLOL	CHEMBL152371	0.724	synthetic	-7.23333	0.208167
FUROXAN	CHEMBL336467	0.7	synthetic	-7.23333	0.23094
OPAVIRALINE	CHEMBL301370	0.7	synthetic	-7.23333	0.11547
SUFENTANIL	CHEMBL658	0.749	synthetic	-7.23333	0.057735
BERGAPTOL	CHEMBL242711	0.78	natural	-7.2	0
REBOXETINE	CHEMBL14370	0.92	synthetic	-7.2	0.173205
VALSPODAR	CHEMBL1086218	0.811	synthetic	-7.16667	0.057735
VALINOMYCIN	CHEMBL223643	0.625	natural	-7.13333	0.251661
FLUCONAZOLE	CHEMBL106	0.533	synthetic	-7.1	1.08779e-15
ISOSAFROLE	CHEMBL487603	0.905	synthetic	-7.1	1.08779e-15
METHADONE	CHEMBL651	0.7	synthetic	-7.06667	0.11547
ACEBUTOLOL	CHEMBL642	0.724	synthetic	-7	0.1
PROMETHAZINE	CHEMBL643	0.7	synthetic	-6.96667	0.152753
SHOGAOL	CHEMBL25948	1	synthetic	-6.96667	0.057735
BUNITROLOL	CHEMBL418134	0.795	synthetic	-6.93333	0.057735
LEPTOPHOS	CHEMBL2074801	0.725	synthetic	-6.93333	0.057735
TRIPALMITIN	CHEMBL2002154	0.786	synthetic	-6.93333	0.305505
SUMATRIPTAN	CHEMBL128	0.724	synthetic	-6.9	0.43589
N-DESMETHYLVENLAFAXINE	CHEMBL1119	0.9	synthetic	-6.86667	0.057735
AMLODIPINE	CHEMBL1491	0.549	synthetic	-6.86667	0.208167
1-Monolinolenin	CHEMBL2075041	1	synthetic	-6.83333	0.057735
CHLORPROMAZINE	CHEMBL71	0.9	synthetic	-6.83333	0.152753
FLUVOXAMINE	CHEMBL814	0.749	synthetic	-6.83333	0.251661
PHENOBARBITAL	CHEMBL40	0.7	synthetic	-6.83333	0.152753
NIFEDIPINE	CHEMBL193	0.7	synthetic	-6.8	0.458258
ALPRENOLOL	CHEMBL266195	0.9	synthetic	-6.8	0.1
CELIPROLOL	CHEMBL27810	0.649	synthetic	-6.8	0.1
TRIMETHOPRIM	CHEMBL22	0.724	synthetic	-6.8	0
GEMCITABINE	CHEMBL888	0.662	natural	-6.76667	0.23094
INDOXYL SULFATE	CHEMBL1233636	0.6	synthetic	-6.76667	0.057735
PERINDOPRILAT	CHEMBL1201368	0.824	synthetic	-6.76667	0.057735
PHTHALIC ANHYDRIDE	CHEMBL1371297	0.68	synthetic	-6.76667	0.057735
PROBENECID	CHEMBL897	0.7	synthetic	-6.76667	0.057735
TWEEN 80	CHEMBL2074627	0.619	synthetic	-6.76667	0.208167
ATENOLOL	CHEMBL24	0.624	synthetic	-6.73333	0.416333
GINGEROL	CHEMBL402978	0.9	natural	-6.73333	0.152753
ALBENDAZOLE	CHEMBL1483	0.749	synthetic	-6.73333	0.057735
CHLORPROPAMIDE	CHEMBL498	0.725	synthetic	-6.73333	0.057735
CYCLOSPORINE	CHEMBL160	0.725	synthetic	-6.73333	0.057735
DESVENLAFAXINE	CHEMBL1118	1	synthetic	-6.7	0
MEQUINDOX	CHEMBL475335	0.78	synthetic	-6.7	0
PRACTOLOL	CHEMBL6995	0.724	synthetic	-6.7	0.34641
1-Monolinolein	CHEMBL2075040	1	synthetic	-6.66667	0.152753
TERRACINOLIDE L	CHEMBL2074870	0.592	synthetic	-6.66667	0.814453
VENLAFAXINE	CHEMBL637	1	synthetic	-6.66667	0.152753
ALISPORIVIR	CHEMBL1651956	0.811	synthetic	-6.6	0.173205
KETAMINE	CHEMBL742	1	synthetic	-6.6	1.08779e-15
ANTIPYRINE	CHEMBL277474	0.88	synthetic	-6.56667	0.057735
CHLOROQUINE	CHEMBL76	0.9	synthetic	-6.53333	0.208167
CLONIDINE	CHEMBL134	0.754	synthetic	-6.5	0
METOPROLOL	CHEMBL13	0.695	synthetic	-6.5	0.2
SOMATOSTATIN	CHEMBL1823872	0.55	natural	-6.46667	0.472582
ACETAMINOPHEN	CHEMBL112	0.68	synthetic	-6.43333	0.057735
PLATELET ACTIVATING FACTOR	CHEMBL17935	0.719	natural	-6.43333	0.152753
1,3-Dipalmitin	CHEMBL2074860	0.786	synthetic	-6.4	0.264575
TIMOLOL	CHEMBL499	0.624	synthetic	-6.4	0.1
1,2-Dipalmitin	CHEMBL2074859	0.886	synthetic	-6.36667	0.351188
SPHINGOSINE	CHEMBL67166	1	natural	-6.36667	0.251661
TERRACINOLIDE H	CHEMBL2074671	0.592	synthetic	-6.36667	0.208167
AMINOHIPPURIC ACID	CHEMBL463	0.6	synthetic	-6.36667	0.305505
HIPPURIC ACID	CHEMBL461	0.7	natural	-6.33333	0.057735
LIDOCAINE	CHEMBL79	1	synthetic	-6.3	0.1
TETRACAINE	CHEMBL698	0.7	synthetic	-6.3	0.1
1-Monopalmitolein	CHEMBL2075038	0.9	synthetic	-6.26667	0.152753
GLYCERYL MONOSTEARATE	CHEMBL255696	1	synthetic	-6.26667	0.251661
1-Monoolein	CHEMBL2075039	1	synthetic	-6.26667	0.152753
1-Monopalmitin	CHEMBL2075037	1	synthetic	-6.23333	0.321455
AMANTADINE	CHEMBL660	0.85	synthetic	-6.2	0
OSELTAMIVIR	CHEMBL1229	0.824	synthetic	-6.16667	0.23094
SELEGILINE	CHEMBL972	1	synthetic	-6.16667	0.251661
ASPIRIN	CHEMBL25	0.7	synthetic	-6.13333	0.057735
CHLORZOXAZONE	CHEMBL1371	0.78	synthetic	-6.1	0.173205
DIHYDROSPINGOSINE	CHEMBL448741	1	synthetic	-6.1	0.264575
PHENETHYL ISOCYANATE	CHEMBL2074871	0.7	natural	-6.06667	0.152753
DICAPTHON	CHEMBL160555	0.633	synthetic	-6	0.1
PHENETHYLAMINE	CHEMBL610	0.9	natural	-6	0
BENZOCAINE	CHEMBL278172	0.7	synthetic	-5.9	1.08779e-15
CAFFEINE	CHEMBL113	0.58	natural	-5.9	1.08779e-15
PARATHION	CHEMBL261919	0.8	synthetic	-5.9	0.1
GLYCEROL MONOLAURATE	CHEMBL510533	0.9	synthetic	-5.86667	0.251661
PHENAMIPHOS	CHEMBL1313005	0.9	synthetic	-5.86667	0.11547
PHENYLHEXYL ISOTHIOCYANATE	CHEMBL461242	0.8	synthetic	-5.86667	0.208167
ENCLOMIPHENE CITRATE	CHEMBL1200667	0.9	synthetic	-5.83333	0.152753
PHENETHYLISOTHIOCYANATE	CHEMBL151649	0.725	natural	-5.83333	0.152753
SALICYLIC ACID	CHEMBL424	0.7	natural	-5.8	0
TERRACINOLIDE F	CHEMBL2074869	0.592	synthetic	-5.76667	0.981495
PALMITIC ACID + GLYCEROL	CHEMBL2074861	1	synthetic	-5.73333	0.208167
BENZYL ISOTHIOCYANATE	CHEMBL55285	0.725	natural	-5.7	0.173205
CHLORPYRIFOS	CHEMBL463210	0.633	synthetic	-5.7	0
CIMETIDINE	CHEMBL30	0.724	natural	-5.7	0.264575
RANITIDINE	CHEMBL1790041	0.724	synthetic	-5.63333	0.152753
MONOCTANOIN COMPONENT B	CHEMBL1595008	0.9	synthetic	-5.6	0.264575
BENZYLAMINE	CHEMBL522	0.667	synthetic	-5.6	1.08779e-15
P-NITROPHENOL	CHEMBL14130	0.7	synthetic	-5.6	1.08779e-15
MONOCTANOIN COMPONENT A	CHEMBL1570482	0.775	synthetic	-5.56667	0.11547
CHLORTHIOPHOS	CHEMBL2074800	0.8	synthetic	-5.53333	0.057735
MANNITOL	CHEMBL689	0.775	natural	-5.46667	0.11547
MEPROBAMATE	CHEMBL979	0.775	synthetic	-5.46667	0.152753
TETRACHLOROHYDROQUINONE	CHEMBL2074639	0.705	synthetic	-5.4	0.1
CAPTOPRIL	CHEMBL1560	0.775	synthetic	-5.2	0
ISONIAZID	CHEMBL64	0.7	synthetic	-5.2	0
PYRIDOSTIGMINE	CHEMBL1115	0.7	synthetic	-5.2	0.1
LEVETIRACETAM	CHEMBL1286	0.775	synthetic	-5.13333	0.152753
ALPHA-KETOGLUTARIC ACID	CHEMBL1686	0.6	natural	-4.96667	0.208167
ASENAPINE MALEATE	CHEMBL3544974	0.75	synthetic	-4.7	0
CYCLOPHOSPHAMIDE	CHEMBL88	0.675	synthetic	-4.7	0
TRIBUTYLMETHYLAMMONIUM	CHEMBL2074726	0.975	synthetic	-4.46667	0.057735
TIOPRONIN	CHEMBL1314	0.6	synthetic	-4.4	0
BEMIDONE	CHEMBL259165	0.695	synthetic	-3.9	0
KETOBEMIDONE OXALATE	CHEMBL259124	1	synthetic	-3.9	0
PETHIDINE OXALATE	CHEMBL429713	1	synthetic	-3.9	0
PALMITIC ACID	CHEMBL82293	1	natural	-3.8	5.43896e-16
TETRYLAMMONIUM	CHEMBL9324	0.975	synthetic	-3.8	5.43896e-16
GLYCERIN	CHEMBL692	0.775	natural	-3.7	5.43896e-16
DIALLYL SULFIDE	CHEMBL170458	0.725	synthetic	-3.66667	0.152753
NAFAMOSTAT MESYLATE	CHEMBL1091841	0.554	synthetic	-3.5	0
NEOSTIGMINE BROMIDE	CHEMBL54126	0.975	synthetic	-1.4	2.71948e-16
TETRAMETHYLROSAMINE	CHEMBL541167	0.963	synthetic	-1.3	0.173205
AZIDOPROCAINAMIDE METHOIODIDE	CHEMBL2074727	0.775	synthetic	-1.2	0
