# Supplementary material for: A Machine Learning-Based Prediction Platform for P-Glycoprotein Modulators and Its Validation by Molecular Docking
Source: Cells. 2019 Oct 21;8(10):1286. doi: 10.3390/cells8101286 (PMC6829872; doi:10.3390/cells8101286)
Supplement: Supplementary file 1 [file cells-08-01286-s001.zip › Supplementary Table S2 08-09-19.xlsx]

## Sheet: Sheet1
Supplementary Table S2: Prediction of P-glycoprotein substrates identified by the random forest classification
algorithm using a P-gp modulator list of 150 compounds in the ChEMBL database. The results were validated
by determining the binding affinities using Autodock VINA.
Name	ChEMBL ID	Substrate probability	class	Autodock VINA LBE mean	Autodock VINA LBE SD
VINDOLINE	CHEMBL526546	0.771	synthetic	-15	0		69/150 (= 46 %) natural products
CEPHARANTHIN	CHEMBL2074948	0.614	natural	-12.6	0
LATILAGASCENE G	CHEMBL448193	0.514	synthetic	-12.3	2.17558e-15
MK3207	CHEMBL1910936	0.733	synthetic	-12.1667	0.057735
ERGOCRISTINE	CHEMBL446315	0.767	natural	-12.0667	0.057735
CYTOCHALASIN E	CHEMBL494856	0.6	natural	-11.8	2.17558e-15
JOLKINOATE L	CHEMBL2315621	0.567	synthetic	-11.5333	0.057735
IRINOTECAN	CHEMBL481	0.967	natural	-11.4	0.818535
LATILAGASCENES E	CHEMBL373511	0.614	synthetic	-11.3667	0.11547
DOFEQUIDAR	CHEMBL65067	0.583	synthetic	-11.3	2.17558e-15
ACETYLDIGOXIN	CHEMBL2074725	0.708	natural	-11.2333	0.80829
DIHYDROERGOCRISTINE	CHEMBL601773	0.767	natural	-11.1333	0.665833
TELCAGEPANT	CHEMBL236593	0.517	synthetic	-11.0667	0.057735
ERGOTAMINE	CHEMBL442	0.8	natural	-10.9333	0.057735
CANDESARTAN CILEXETIL	CHEMBL1014	0.567	synthetic	-10.9	0.2
DIGOXIN	CHEMBL1751	0.708	natural	-10.8333	1.09697
BROMOCRIPTINE	CHEMBL493	0.767	natural	-10.8	0.1
ITRAZOLE	CHEMBL64391	0.564	synthetic	-10.7	0.43589
DIGITOXIN	CHEMBL254219	0.725	natural	-10.6667	0.46188
PACLITAXEL	CHEMBL428647	0.808	natural	-10.6333	0.46188
COELENTERAZINE	CHEMBL276558	0.65	natural	-10.6333	0.11547
DIHYDROERGOCRYPTINE	CHEMBL1743263	0.8	natural	-10.6	0.781025
IBIPINABANT	CHEMBL412262	0.505	synthetic	-10.6	0
ERGOCORNINE	CHEMBL1385840	0.8	natural	-10.5	0
PYRONARIDINE	CHEMBL35228	0.767	synthetic	-10.5	0
ERGOCRYPTINE	CHEMBL1403281	0.9	natural	-10.4667	0.907377
SUBSTANCE P	CHEMBL235363	0.55	synthetic	-10.45	0.212132
HYDROXYRUBICIN	CHEMBL2074806	0.9	synthetic	-10.4333	0.057735
DENDROAMIDE C	CHEMBL517602	0.85	natural	-10.4	0
DPDPE	CHEMBL294616	0.65	synthetic	-10.3333	0.057735
HYDRAMETHYLNON	CHEMBL464812	0.633	synthetic	-10.3333	0.057735
DOXORUBICIN	CHEMBL53463	0.9	natural	-10.3	0
NARINGIN	CHEMBL451532	0.85	natural	-10.3	0
TRIMETHOXYBENZOYLYOHIMBINE	CHEMBL2074597	0.733	synthetic	-10.3	0.69282
DAUNORUBICIN	CHEMBL178	1	natural	-10.2667	0.057735
DEXNIGULDIPINE	CHEMBL2051956	0.581	synthetic	-10.2667	0.251661
NELFINAVIR	CHEMBL584	0.747	synthetic	-10.2667	0.057735
DOXORUBICIN HYDROCHLORIDE	CHEMBL359744	0.9	natural	-10.2333	0.152753
BENIDIPINE	CHEMBL2105555	0.667	synthetic	-10.2	0.173205
CANDESARTAN	CHEMBL1016	0.538	synthetic	-10.0333	0.208167
IMATINIB	CHEMBL941	0.567	synthetic	-10.0333	0.404145
MURISTERONE A	CHEMBL2087139	0.7	natural	-10.0333	0.404145
BISANTRENE	CHEMBL25336	0.646	synthetic	-10	0
MAKISTERONE C	CHEMBL2087159	0.5	synthetic	-10	0.43589
MANIDIPINE 6300	CHEMBL1085699	0.581	synthetic	-9.96667	0.251661
DENDROAMIDE A	CHEMBL516542	0.667	natural	-9.93333	0.057735
GLYBURIDE	CHEMBL472	0.567	synthetic	-9.93333	0.46188
EPIGALOCATECHIN GALLATE	CHEMBL297453	0.687	natural	-9.9	0
COBIMETINIB	CHEMBL2146883	0.505	synthetic	-9.8	0
DENDROAMIDE B	CHEMBL462762	0.767	natural	-9.76667	0.152753
ETOPOSIDE	CHEMBL44657	0.8	natural	-9.76667	0.763763
TAXOL C	CHEMBL306601	0.608	synthetic	-9.76667	0.321455
TURKESTERONE	CHEMBL2087140	0.7	natural	-9.73333	0.814453
POLYPODINE B	CHEMBL522181	0.7	synthetic	-9.73333	0.550757
AJUGASTERONE B	CHEMBL2087155	0.5	natural	-9.7	0.754983
LOPERAMIDE	CHEMBL841	0.583	synthetic	-9.7	0
REVERSIN 213	CHEMBL385123	0.692	synthetic	-9.7	0.556776
BARNIDIPINE	CHEMBL2103761	0.667	synthetic	-9.66667	0.11547
KARAVOATE J	CHEMBL1641671	0.514	synthetic	-9.66667	0.907377
NOVOBIOCIN	CHEMBL36506	0.667	natural	-9.66667	0.404145
ATAZANAVIR	CHEMBL1163	0.592	synthetic	-9.63333	0.635085
FEXOFENADINE	CHEMBL914	0.683	synthetic	-9.6	0
KETOCONAZOLE	CHEMBL157101	0.533	synthetic	-9.6	0.69282
ORTATAXEL	CHEMBL382300	0.708	natural	-9.6	0
PTEROSTERONE	CHEMBL2087151	0.625	natural	-9.6	0.1
SILIBININ	CHEMBL1401508	0.567	natural	-9.6	0.173205
DOXAZOSIN	CHEMBL707	0.538	synthetic	-9.56667	0.64291
INTEGRISTERONE A	CHEMBL2087144	0.6	natural	-9.56667	0.057735
EUPHOTUCKEYANOL	CHEMBL510846	0.508	natural	-9.53333	0.057735
EUPHOMELLIFERENE A	CHEMBL2181051	0.567	natural	-9.5	0.1
EUPHOPORTLANDOL B	CHEMBL499688	0.625	natural	-9.5	0.69282
NIGULDIPINE	CHEMBL405355	0.581	synthetic	-9.5	0.360555
DITEKIREN	CHEMBL1790497	0.65	synthetic	-9.43333	0.152753
HERNANDEZINE	CHEMBL504936	0.514	natural	-9.4	0
SCUTELLARIN	CHEMBL487805	0.687	natural	-9.4	0.1
VINORELBINE	CHEMBL553025	0.814	natural	-9.4	0.866025
EPIABEODENDROIDIN F	CHEMBL2074668	0.725	synthetic	-9.33333	0.057735
BALSAMINOSIDE A	CHEMBL609464	0.514	natural	-9.26667	0.378594
EUPHOMELLIFERINE	CHEMBL2181052	0.667	natural	-9.26667	0.680686
LEUCONICINE A	CHEMBL1087883	0.668	synthetic	-9.23333	0.11547
MONENSIN	CHEMBL256105	0.5	natural	-9.2	0
AJUGASTERONE C	CHEMBL477336	0.6	natural	-9.16667	0.321455
4-Hydroxymidazolam	CHEMBL2074876	0.512	synthetic	-9.13333	0.057735
DAMGO	CHEMBL38874	0.567	synthetic	-9.13333	0.208167
IVERMECTIN	CHEMBL1200633	0.608	synthetic	-9.13333	0.208167
GAEGURIN 6	CHEMBL2074873	0.55	synthetic	-9.1	0.556776
DACTINOMYCIN	CHEMBL1554	0.508	natural	-9.06667	1.27017
TUCKEYANOL B	CHEMBL464933	0.525	synthetic	-9.06667	0.23094
EUPHOMELLIFERENE B	CHEMBL2181049	0.567	natural	-9.03333	0.83865
TOPOTECAN	CHEMBL84	0.951	natural	-9.03333	0.208167
BIRICODAR	CHEMBL350775	0.581	synthetic	-9	0.43589
DELAVIRDINE	CHEMBL593	0.538	synthetic	-8.96667	0.057735
RESERPINE	CHEMBL772	0.667	natural	-8.93333	0.11547
PERVILLEINE D	CHEMBL446465	0.667	natural	-8.93333	0.288675
EPINASTINE	CHEMBL1106	0.525	synthetic	-8.9	0
EUPHOPORTLANDOL A	CHEMBL455646	0.625	natural	-8.9	0.608276
PEPLUANIN	CHEMBL2074637	0.508	synthetic	-8.9	0.519615
PERVILLEINE C	CHEMBL451845	0.667	natural	-8.9	0.608276
PRISTINAMYCIN 1A	CHEMBL1256399	0.575	natural	-8.86667	0.208167
ALSTOLUCINE B	CHEMBL1651100	0.668	natural	-8.83333	0.11547
ALSTOLUCINE F	CHEMBL1651104	0.668	natural	-8.76667	0.152753
NICARDIPINE	CHEMBL1484	0.667	synthetic	-8.73333	0.11547
REVERSIN 121	CHEMBL221390	0.567	synthetic	-8.73333	0.321455
CALYFLORENON B	CHEMBL1685074	0.7	synthetic	-8.7	0.866025
TRIAMTERENE	CHEMBL585	0.546	natural	-8.7	0
PURGINOSIDE IV	CHEMBL2336639	0.608	synthetic	-8.66667	1.96299
NEOCALYCOPTERON	CHEMBL1685072	0.8	synthetic	-8.66667	0.665833
PUROMYCIN	CHEMBL469912	0.567	natural	-8.66667	0.11547
LEVOFLOXACIN	CHEMBL33	0.596	synthetic	-8.63333	0.288675
SPARFLOXACIN	CHEMBL850	0.738	synthetic	-8.56667	0.23094
COLCHICINE	CHEMBL107	0.52	natural	-8.53333	0.46188
GREPAFLOXACIN	CHEMBL583	0.596	natural	-8.53333	0.11547
PERVILLEINE B	CHEMBL486059	0.667	natural	-8.46667	0.152753
PURGINOSIDE I	CHEMBL2336640	0.608	natural	-8.36667	0.83865
RHODAMINE123	CHEMBL176049	0.763	synthetic	-8.36667	0.23094
NALTREXONE	CHEMBL19019	0.768	natural	-8.33333	0.11547
EFAVIRENZ	CHEMBL223228	0.52	synthetic	-8.33333	0.23094
COLFORSIN	CHEMBL52606	0.52	synthetic	-8.3	0.1
ABEODENDROIDIN F	CHEMBL2074667	0.625	synthetic	-8.26667	0.057735
PHYTOLACCOSIDE B	CHEMBL258392	0.725	natural	-8.26667	0.404145
PERVILLEINE A	CHEMBL445732	0.667	natural	-8.23333	0.51316
LAMELLARIN I	CHEMBL480687	0.567	synthetic	-8.2	1.17898
TEMOCAPRIL	CHEMBL2110627	0.538	synthetic	-8.2	0.264575
EUPHODENDROPHANE A	CHEMBL1821792	0.525	natural	-8.2	0.781025
BROMOTETRANDRINE	CHEMBL2074685	0.514	synthetic	-8.16667	0.23094
ROCAGLAOL	CHEMBL468454	0.523	natural	-8.06667	0.057735
BIFENDATE	CHEMBL105184	0.567	synthetic	-8	0.173205
DESETHYLAMIODARONE	CHEMBL1600	0.538	synthetic	-8	0.264575
ESULATIN H	CHEMBL1812474	0.508	natural	-8	0
CIPROFLOXACIN	CHEMBL8	0.596	synthetic	-7.86667	0.057735
NEVIRAPINE	CHEMBL57	0.663	synthetic	-7.86667	0.057735
PAZUFLOXACIN	CHEMBL240163	0.801	synthetic	-7.86667	0.11547
MITOXANTRONE	CHEMBL58	0.738	synthetic	-7.76667	0.057735
TICARCILLIN	CHEMBL1449	0.587	natural	-7.7	0
LEUKOTRIEN C4	CHEMBL495936	0.567	synthetic	-7.53333	0.862168
MURUCOIDIN V	CHEMBL505000	0.608	synthetic	-7.53333	0.23094
PURGINOSIDE III	CHEMBL2336638	0.608	synthetic	-7.5	1.21244
DIPYRIDAMOLE	CHEMBL932	0.767	synthetic	-7.43333	0.404145
LEVOTHYROXINE	CHEMBL1624	0.605	synthetic	-7.43333	0.378594
RIFAMPIN	CHEMBL374478	0.783	natural	-7.4	1.08779e-15
3,5,6,7,8,3',4'-HEPTAMETHOXYFLAVONE	CHEMBL77993	0.567	synthetic	-7.4	0.6
MITOMYCIN	CHEMBL105	0.871	natural	-7.33333	0.11547
HEPTACHLOR EPOXIDE	CHEMBL1903207	0.52	synthetic	-7.3	0.519615
LIOTHYRONINE	CHEMBL1544	0.543	synthetic	-7.2	0.34641
HEPATAMETHOXYFLAVONE	CHEMBL310982	0.567	synthetic	-7.16667	0.251661
HEPTACHLOR	CHEMBL194400	0.52	synthetic	-6.96667	0.057735
KEPONE	CHEMBL462576	0.667	synthetic	-6.73333	0.404145
PURGINOSIDE II	CHEMBL2336641	0.608	natural	-6.66667	0.057735
IMATINIB MESYLATE	CHEMBL1642	0.567	synthetic	-3.43333	0.057735
DOCETAXEL	CHEMBL3545252	0.608	natural	-1.4	0.1
